# Supplementary material for: Comprehensive Profiling Analysis of CD209 in Malignancies Reveals the Therapeutic Implication for Tumor Patients Infected With SARS-CoV-2
Source: Front Genet. 2022 Jun 17;13:883234. doi: 10.3389/fgene.2022.883234 (PMC9247358; doi:10.3389/fgene.2022.883234)
Supplement: Supplementary file 1 [file DataSheet1.xlsx]

## Sheet: Table S1
GSE52920
Sample_ID	cd209a_expression
lung-SARS-CoV-wt-REP1	6.71
lung-SARS-CoV-wt-REP2	6.56
lung-SARS-CoV-wt-REP3	6.78
lung-Mock-REP1	9.14
lung-Mock-REP2	9.35
lung-Mock-REP3	9.34

## Sheet: Table S2
GSE161881
Sample_ID	CD209_expression
SARSCOV2_1	9
SARSCOV2_2	6
SARSCOV2_3	10
Mock_1	20
Mock_2	13
Mock_3	16

## Sheet: Table S3
GSE171110
Sample_ID	CD209_expression
Healthy	13.7358
Healthy	14.8351
Healthy	13.8681
Healthy	12.9831
Healthy	14.875
Healthy	13.7017
Healthy	14.0906
Healthy	14.5853
Healthy	14.2815
Healthy	15.1595
Severe Covid-19	12.1665
Severe Covid-19	13.1757
Severe Covid-19	12.1471
Severe Covid-19	13.6539
Severe Covid-19	12.6897
Severe Covid-19	13.1663
Severe Covid-19	12.3172
Severe Covid-19	14.1981
Severe Covid-19	12.1221
Severe Covid-19	13.2563
Severe Covid-19	14.0436
Severe Covid-19	14.4683
Severe Covid-19	15.4433
Severe Covid-19	12.6631
Severe Covid-19	12.4881
Severe Covid-19	12.1803
Severe Covid-19	12.7518
Severe Covid-19	12.7151
Severe Covid-19	13.4059
Severe Covid-19	14.1571
Severe Covid-19	12.5738
Severe Covid-19	12.7738
Severe Covid-19	12.916
Severe Covid-19	12.9354
Severe Covid-19	12.7233
Severe Covid-19	11.9602
Severe Covid-19	11.1926
Severe Covid-19	12.4828
Severe Covid-19	11.5918
Severe Covid-19	11.0155
Severe Covid-19	13.5632
Severe Covid-19	11.2042
Severe Covid-19	9.90764
Severe Covid-19	13.3873
Severe Covid-19	10.8062
Severe Covid-19	12.4954
Severe Covid-19	12.7169
Severe Covid-19	12.3891
Severe Covid-19	12.8287
Severe Covid-19	13.673
Severe Covid-19	11.7475
Severe Covid-19	12.6627
Severe Covid-19	12.1606
Severe Covid-19	12.3168

## Sheet: Table S4
iProX: IPX0002393000
Sample_ID	CD209_expression
testis_b1_127C(Covid-19)	1.43814
testis_b1_128C(Covid-19)	0.526674
testis_b1_129C(Covid-19)	0.920545
testis_b1_130C(Covid-19)	0.812713
testis_b1_131C(Covid-19)	0.931896
testis_b1_132C(Covid-19)	0.863791
testis_b1_133C(Covid-19)	0.799092
testis_b1_127N(Normal)	0.906924
testis_b1_128N(Normal)	0.826334
testis_b1_129N(Normal)	1.57208
testis_b1_130N(Normal)	2.1101
testis_b1_131N(Normal)	1.08173
testis_b1_132N(Normal)	1.41203
testis_b1_133N(Normal)	2.0681

## Sheet: Table S5
GSE10072
ID	CD209_expression
Never smoked	7.52925
Never smoked	7.62768
Never smoked	7.86734
Never smoked	7.89573
Never smoked	7.81239
Never smoked	7.57396
Never smoked	7.65189
Never smoked	7.3819
Never smoked	7.74353
Never smoked	7.74018
Never smoked	7.63866
Never smoked	7.69126
Never smoked	7.34753
Never smoked	7.60638
Never smoked	7.77976
Never smoked	7.4468
Former Smoker	7.90787
Former Smoker	7.75451
Former Smoker	7.93872
Former Smoker	7.8947
Former Smoker	7.7516
Former Smoker	7.81841
Former Smoker	7.85054
Former Smoker	7.91361
Former Smoker	7.53433
Former Smoker	7.65247
Former Smoker	7.59113
Former Smoker	7.78885
Former Smoker	7.57764
Former Smoker	7.65375
Former Smoker	7.9976
Former Smoker	7.55101
Former Smoker	7.65295
Former Smoker	7.88272
Current Smoker	7.68044
Current Smoker	7.59843
Current Smoker	7.70328
Current Smoker	7.6732
Current Smoker	7.57259
Current Smoker	7.52952
Current Smoker	7.79225
Current Smoker	7.70408
Current Smoker	7.63782
Current Smoker	7.61093
Current Smoker	7.67107
Current Smoker	7.80177
Current Smoker	7.5485
Current Smoker	7.7925
Current Smoker	7.29515
Current Smoker	7.9186
Current Smoker	7.57955
Current Smoker	7.38311
Current Smoker	7.84221
Current Smoker	7.57309
Current Smoker	7.88381
Current Smoker	7.59939
Current Smoker	7.48273
Current Smoker	7.45949

## Sheet: Table S6
GSE68645
ID	CD209_expression
Never smoked	224.84
Never smoked	155.379
Never smoked	121.958
Never smoked	169.127
Never smoked	210.18
Never smoked	210.102
Never smoked	118.751
Never smoked	196.749
Never smoked	80.2517
Never smoked	139.301
Never smoked	132.018
Never smoked	226.559
Never smoked	221.218
Never smoked	122.138
Never smoked	255.238
Never smoked	154.098
Never smoked	144.482
Never smoked	122.555
Never smoked	170.29
Never smoked	239.294
Never smoked	141.511
Never smoked	81.0071
Never smoked	110.504
Never smoked	84.0199
Never smoked	163.712
Never smoked	114.023
Never smoked	207.496
Never smoked	76.1204
Never smoked	172.446
Never smoked	240.704
Never smoked	202.215
Never smoked	154.597
Never smoked	86.816
Never smoked	208.836
Never smoked	183.383
Never smoked	115.026
Never smoked	262.06
Never smoked	206.3
Never smoked	227.479
Never smoked	130.234
Never smoked	116.783
Never smoked	95.6888
Never smoked	82.0319
Never smoked	69.4232
Never smoked	153.889
Never smoked	87.2024
Never smoked	58.1286
Never smoked	78.1244
Never smoked	98.981
Former Smoker	227.45
Former Smoker	171.523
Former Smoker	142.628
Former Smoker	220.215
Former Smoker	65.2132
Former Smoker	126.238
Former Smoker	157.4
Former Smoker	135.842
Former Smoker	185.379
Former Smoker	124.32
Former Smoker	184.204
Former Smoker	141.096
Former Smoker	181.897
Former Smoker	149.788
Former Smoker	285.737
Former Smoker	158.697
Former Smoker	280.156
Former Smoker	129.449
Former Smoker	87.6737
Former Smoker	243.835
Former Smoker	214.381
Former Smoker	171.845
Former Smoker	236.603
Former Smoker	118.023
Former Smoker	252.115
Former Smoker	189.955
Former Smoker	150.893
Former Smoker	67.9009
Former Smoker	211.056
Former Smoker	92.3851
Former Smoker	137.284
Former Smoker	122.179
Former Smoker	170.277
Former Smoker	237.524
Former Smoker	281.799
Former Smoker	129.141
Former Smoker	114.539
Former Smoker	250.783
Former Smoker	219.182
Former Smoker	217.013
Former Smoker	159.869
Former Smoker	99.5854
Former Smoker	189.584
Former Smoker	163.242
Former Smoker	141.869
Former Smoker	210.416
Former Smoker	211.88
Former Smoker	309.906
Former Smoker	69.4922
Former Smoker	216.736
Former Smoker	178.316
Former Smoker	467.684
Former Smoker	186.793
Former Smoker	214.94
Former Smoker	224.067
Former Smoker	160.779
Former Smoker	224.523
Former Smoker	166.225
Former Smoker	107.791
Former Smoker	185.45
Former Smoker	154.643
Former Smoker	282.697
Former Smoker	170.998
Former Smoker	154.334
Former Smoker	158.415
Former Smoker	66.2091
Former Smoker	160.933
Former Smoker	209.457
Former Smoker	365.862
Former Smoker	308.228
Former Smoker	89.8448
Former Smoker	138.022
Former Smoker	221.604
Former Smoker	74.2111
Former Smoker	199.375
Former Smoker	161.495
Former Smoker	137.198
Former Smoker	184.267
Former Smoker	146.934
Former Smoker	130.861
Former Smoker	126.237
Former Smoker	146.567
Former Smoker	180.966
Former Smoker	150.936
Former Smoker	184.249
Former Smoker	200.489
Former Smoker	260.135
Former Smoker	149.04
Former Smoker	125.35
Former Smoker	120.073
Former Smoker	193.199
Former Smoker	124.199
Former Smoker	183.249
Former Smoker	184.476
Former Smoker	199.958
Former Smoker	195.46
Former Smoker	126.577
Former Smoker	154.237
Former Smoker	171.694
Former Smoker	217.472
Former Smoker	166.328
Former Smoker	135.298
Former Smoker	240.847
Former Smoker	221.407
Former Smoker	130.355
Former Smoker	153.227
Former Smoker	163.039
Former Smoker	104.719
Former Smoker	240.581
Former Smoker	203.76
Former Smoker	85.8398
Former Smoker	323.82
Former Smoker	216.828
Former Smoker	196.453
Former Smoker	88.5694
Former Smoker	162.976
Former Smoker	205.296
Former Smoker	100.925
Former Smoker	206.244
Former Smoker	291.326
Former Smoker	168.765
Former Smoker	243.131
Former Smoker	154.848
Former Smoker	309.093
Former Smoker	286.468
Former Smoker	283.871
Former Smoker	147.22
Former Smoker	144.66
Former Smoker	480.505
Former Smoker	303.032
Former Smoker	249.06
Former Smoker	209.667
Former Smoker	198.432
Former Smoker	456.183
Former Smoker	264.644
Former Smoker	147.222
Former Smoker	236.694
Former Smoker	143.927
Former Smoker	177.382
Former Smoker	188.82
Former Smoker	235.157
Former Smoker	279.712
Former Smoker	278.077
Former Smoker	245.721
Former Smoker	197.401
Former Smoker	192.265
Former Smoker	347.254
Former Smoker	253.998
Former Smoker	198.337
Former Smoker	240.487
Former Smoker	213.428
Former Smoker	234.259
Former Smoker	207.333
Former Smoker	120.491
Former Smoker	133.812
Former Smoker	137.722
Former Smoker	140.441
Former Smoker	163.02
Former Smoker	214.574
Former Smoker	154.194
Former Smoker	318.708
Former Smoker	177.019
Former Smoker	92.3053
Former Smoker	190.395
Former Smoker	231.336
Former Smoker	459.021
Former Smoker	163.73
Former Smoker	316.866
Former Smoker	287.52
Former Smoker	343.454
Former Smoker	383.397
Former Smoker	282.687
Former Smoker	201.704
Former Smoker	180.814
Former Smoker	154.151
Former Smoker	124.779
Former Smoker	225.201
Former Smoker	129.07
Former Smoker	209.041
Former Smoker	162.492
Former Smoker	155.065
Former Smoker	401.22
Former Smoker	105.194
Former Smoker	133.346
Former Smoker	69.5376
Former Smoker	229.694
Former Smoker	107.904
Former Smoker	149.507
Former Smoker	125.418
Former Smoker	121.236
Former Smoker	212.041
Former Smoker	197.307
Former Smoker	123.725
Former Smoker	90.5546
Former Smoker	97.321
Former Smoker	230.2
Former Smoker	123.843
Former Smoker	81.9567
Former Smoker	95.9865
Former Smoker	160.944
Former Smoker	103.785
Former Smoker	84.4373
Former Smoker	85.2862
Former Smoker	100.821
Former Smoker	143.131
Former Smoker	151.295
Former Smoker	104.141
Former Smoker	85.4768
Former Smoker	80.6337
Former Smoker	142.157
Former Smoker	94.9441
Former Smoker	123.716
Former Smoker	82.7423
Former Smoker	88.2057
Former Smoker	83.3043
Former Smoker	169.352
Former Smoker	97.0778
Former Smoker	69.3461
Former Smoker	229.828
Former Smoker	215.098
Former Smoker	63.4063
Former Smoker	76.4829
Former Smoker	123.538
Former Smoker	132.673
Former Smoker	65.1373
Former Smoker	95.6917
Former Smoker	197.528
Former Smoker	171.295
Former Smoker	119.101
Former Smoker	100.417
Former Smoker	114.947
Former Smoker	73.3859
Former Smoker	84.4887
Former Smoker	145.999
Former Smoker	89.9964
Former Smoker	68.3629
Former Smoker	103.249
Former Smoker	70.3566
Former Smoker	86.1789
Former Smoker	102.982
Former Smoker	93.3912
Current Smoker	185.458
Current Smoker	452.507
Current Smoker	163.61
Current Smoker	158.647
Current Smoker	264.592
Current Smoker	135.72
Current Smoker	149.462
Current Smoker	110.733
Current Smoker	167.07
Current Smoker	263.608
Current Smoker	132.547
Current Smoker	212.727
Current Smoker	212.66
Current Smoker	215.694
Current Smoker	445.856
Current Smoker	180.94
Current Smoker	152.16
Current Smoker	111.742
Current Smoker	197.041
Current Smoker	380.504
Current Smoker	270.638
Current Smoker	96.7422
Current Smoker	197.558
Current Smoker	98.3021
Current Smoker	130.281
Current Smoker	78.9337
Current Smoker	79.1721
Current Smoker	59.9749
Current Smoker	142.595
Current Smoker	63.2876
Current Smoker	106.006
Current Smoker	100.205

## Sheet: Table S7
GSE50081
ID	CD209_expression
Never smoked	4.73786
Never smoked	5.24308
Never smoked	5.24641
Never smoked	4.40523
Never smoked	4.65881
Never smoked	4.36257
Never smoked	4.75712
Never smoked	4.57266
Never smoked	4.5531
Never smoked	4.58906
Never smoked	4.16253
Never smoked	4.70157
Never smoked	4.53993
Never smoked	5.35728
Never smoked	5.20849
Never smoked	4.93096
Never smoked	5.5528
Never smoked	4.75181
Never smoked	4.32718
Never smoked	4.27011
Never smoked	4.16851
Never smoked	4.15697
Never smoked	4.22814
Never smoked	4.51443
Never smoked	3.1293
Never smoked	3.7462
Never smoked	3.55068
Never smoked	3.29378
Never smoked	3.39646
Never smoked	3.70507
Never smoked	3.57767
Never smoked	3.74243
Never smoked	3.85673
Never smoked	3.62949
Never smoked	3.65796
Never smoked	3.24356
Never smoked	3.5343
Never smoked	3.4992
Never smoked	3.42021
Never smoked	3.34063
Never smoked	3.42722
Never smoked	3.742
Never smoked	3.6275
Never smoked	3.25097
Never smoked	3.9446
Former Smoker	4.36341
Former Smoker	4.66296
Former Smoker	4.63778
Former Smoker	5.60162
Former Smoker	3.9731
Former Smoker	4.68804
Former Smoker	4.35743
Former Smoker	4.9875
Former Smoker	5.17801
Former Smoker	4.93723
Former Smoker	4.72935
Former Smoker	4.48843
Former Smoker	4.99195
Former Smoker	4.90853
Former Smoker	5.02078
Former Smoker	5.08981
Former Smoker	4.45871
Former Smoker	4.85341
Former Smoker	4.64215
Former Smoker	4.44511
Former Smoker	4.50096
Former Smoker	4.54129
Former Smoker	5.37591
Former Smoker	4.75652
Former Smoker	4.85724
Former Smoker	5.41708
Former Smoker	4.61866
Former Smoker	5.13555
Former Smoker	5.30954
Former Smoker	4.79279
Former Smoker	5.8815
Former Smoker	4.46024
Former Smoker	5.61849
Former Smoker	4.15091
Former Smoker	6.04996
Former Smoker	4.82354
Former Smoker	4.98021
Former Smoker	4.57516
Former Smoker	4.79117
Former Smoker	4.84417
Former Smoker	4.62606
Former Smoker	4.90724
Former Smoker	4.3493
Former Smoker	4.91059
Former Smoker	5.72612
Former Smoker	4.74456
Former Smoker	5.00844
Former Smoker	4.96176
Former Smoker	4.65361
Former Smoker	4.31895
Former Smoker	4.05638
Former Smoker	4.2957
Former Smoker	4.0082
Former Smoker	4.78766
Former Smoker	4.69047
Former Smoker	4.97475
Former Smoker	5.3938
Former Smoker	4.7529
Former Smoker	4.78988
Former Smoker	4.49535
Former Smoker	4.46672
Former Smoker	5.00842
Former Smoker	4.88549
Former Smoker	4.47938
Former Smoker	4.6333
Former Smoker	4.72026
Former Smoker	4.43451
Former Smoker	4.72982
Former Smoker	4.96191
Former Smoker	5.10493
Former Smoker	4.53172
Former Smoker	4.67493
Former Smoker	4.9359
Former Smoker	4.94626
Former Smoker	5.08852
Former Smoker	4.66908
Former Smoker	4.73123
Former Smoker	5.39525
Former Smoker	5.54841
Current Smoker	5.26855
Current Smoker	4.96599
Current Smoker	4.71278
Current Smoker	4.69345
Current Smoker	5.02994
Current Smoker	4.99853
Current Smoker	4.98283
Current Smoker	4.89043
Current Smoker	4.39119
Current Smoker	4.76729
Current Smoker	4.30068
Current Smoker	4.66074
Current Smoker	5.55022
Current Smoker	4.71569
Current Smoker	5.25763
Current Smoker	5.18536
Current Smoker	5.34821
Current Smoker	5.25693
Current Smoker	5.23104
Current Smoker	4.77182
Current Smoker	5.80121
Current Smoker	5.17626
Current Smoker	3.79517
Current Smoker	5.05702
Current Smoker	4.4956
Current Smoker	4.9633
Current Smoker	5.66354
Current Smoker	4.86614
Current Smoker	4.16548
Current Smoker	4.95889
Current Smoker	4.83951
Current Smoker	4.65469
Current Smoker	5.73245
Current Smoker	5.21947
Current Smoker	4.92128
Current Smoker	5.02679
